# Supplementary material for: Versatile SI-ATRP Growth of Methacrylate Brushes on Superparamagnetic Iron Oxide Nanoparticles Enables Methotrexate-Mediated Antineoplastic Activity in MCF-7 Cells
Source: Pharmaceutics. 2026 Jun 1;18(6):691. doi: 10.3390/pharmaceutics18060691 (PMC13306494; doi:10.3390/pharmaceutics18060691)
Supplement: Supplementary file 1 [file pharmaceutics-18-00691-s001.zip]

Archive with 1 entries (1 files):
- pharmaceutics-4219249-supplementary.pdf
